# Supplementary material for: Comparison of Pulmonary Function and Inflammation in Children/Adolescents with New-Onset Asthma with Different Adiposity Statuses
Source: Nutrients. 2022 Jul 20;14(14):2968. doi: 10.3390/nu14142968 (PMC9319926; doi:10.3390/nu14142968)
Supplement: Supplementary file 1 [file nutrients-14-02968-s001.zip]

Archive with 1 entries (1 files):
- nutrients-1779980-supplementary.pdf
